# Supplementary material for: Soil Fungal Communities Across Contrasting Land-Use Systems in an Intensively Managed Cerrado Landscape
Source: J Fungi (Basel). 2026 May 7;12(5):346. doi: 10.3390/jof12050346 (PMC13208492; doi:10.3390/jof12050346)
Supplement: Supplementary file 1 [file jof-12-00346-s001.zip]

Archive with 1 entries (1 files):
- jof-4202392-supplementary.pdf
